# Supplementary material for: Molecular Determinants for OMF Selectivity in Tripartite RND Multidrug Efflux Systems
Source: Antibiotics (Basel). 2022 Jan 18;11(2):126. doi: 10.3390/antibiotics11020126 (PMC8868134; doi:10.3390/antibiotics11020126)
Supplement: Supplementary file 1 [file antibiotics-11-00126-s001.zip]

Archive with 1 entries (1 files):
- antibiotics-1554761-supplementary.pdf
